# Supplementary material for: Chip-Based Spectrofluorimetric Determination of Iodine in a Multi-Syringe Flow Platform with and without In-Line Digestion—Application to Salt, Pharmaceuticals, and Algae Samples
Source: Molecules. 2022 Feb 16;27(4):1325. doi: 10.3390/molecules27041325 (PMC8877039; doi:10.3390/molecules27041325)
Supplement: Supplementary file 1 [file molecules-27-01325-s001.zip]

Archive with 1 entries (1 files):
- molecules-1600964-supplementary.pdf
